# Supplementary material for: Transcriptome Responses in Medicago sativa (Alfalfa) Associated with Regrowth Process in Different Grazing Intensities
Source: Plants (Basel). 2024 Sep 30;13(19):2738. doi: 10.3390/plants13192738 (PMC11479129; doi:10.3390/plants13192738)
Supplement: Supplementary file 1 [file plants-13-02738-s001.zip]

Archive with 4 entries (4 files):
- Supplyment Figures.pdf
- Table S1 Information on qPCR primer sequences.xlsx
- Table S2 Differential expression of protein kinases under different grazing intensities.xlsx
- TableS3 Differential expression of transcription factors under different grazing intensities.xlsx
