# Supplementary material for: Transcriptome Responses in Medicago sativa (Alfalfa) Associated with Regrowth Process in Different Grazing Intensities
Source: Plants (Basel). 2024 Sep 30;13(19):2738. doi: 10.3390/plants13192738 (PMC11479129; doi:10.3390/plants13192738)
Supplement: Supplementary file 1 [file plants-13-02738-s001.zip › Table S1 Information on qPCR primer sequences.xlsx]

## Sheet: Table S1
Num	Gene ID	Gene description	Forward primer(5->3)	Reverse primer(5->3)
1	Actin		CAAAAGATGGCAGATGCTGAGGAT	CATGACACCAGTATGACGAGGTCG
2	TRINITY_DN2832_c1_g2	hypothetical protein TSUD_385260 [Trifolium subterraneum]	GTTTCAACAAAGGACCAATGC	TCCAAGTTGTTGCCACTAAG
3	TRINITY_DN5232_c0_g2	cyclic nucleotide-gated ion channel protein, putative [Medicago truncatula]	AGGTTTGTGAATGCAATGGA	AGAAATATATGGCCGATGTGG
4	TRINITY_DN377_c0_g1	auxin influx transporter [Medicago truncatula]	CTCATAGGTCCCTCAATCTT	TTGCACAACACACAGCCA
5	TRINITY_DN2394_c0_g1	AP2/ERF and B3 domain transcription factor [Medicago truncatula]	TGGAGTTGATGGTAGTTGCAAT	GGCTCCAATTATCTTTGGCTT
6	TRINITY_DN5072_c0_g1	heat shock transcription factor A4A [Medicago truncatula]	GGTGAATGTTATCATCCTCCTT	ACCAGATCACAATTCAGTACAG
7	TRINITY_DN6020_c0_g1	auxin-induced in root cultures protein, putative [Medicago truncatula]	TCTCTCATAACACCTTCTCACTC	TGTGCAGTTTGTGTAAGTACG
