# Supplementary material for: Transcriptome Responses in Medicago sativa (Alfalfa) Associated with Regrowth Process in Different Grazing Intensities
Source: Plants (Basel). 2024 Sep 30;13(19):2738. doi: 10.3390/plants13192738 (PMC11479129; doi:10.3390/plants13192738)
Supplement: Supplementary file 1 [file plants-13-02738-s001.zip › Table S2 Differential expression of protein kinases under different grazing intensities.xlsx]

## Sheet: TableS2-Protein kinases
LG-NG
DEGs-ID	log2FC(LG/NG)	regulate	Gene description	KEGG gene name
TRINITY_DN1135_c0_g3	-2.984	down	1-phosphatidylinositol-3-phosphate 5-kinase [Medicago truncatula]	PIKFYVE, FAB1
TRINITY_DN22749_c0_g1	-6.43358	down	cysteine-rich receptor-kinase-like protein [Medicago truncatula]	IRAK4
TRINITY_DN733_c0_g2	3.53959	up	cysteine-rich receptor-kinase-like protein [Medicago truncatula]	IRAK4
TRINITY_DN1932_c0_g2	6.6564	up	ethylene-responsive protein kinase Le-CTR1-domain-containing protein [Ostreococcus tauri]	_
TRINITY_DN4397_c0_g1	-6.65646	down	FGGY family of carbohydrate kinase [Medicago truncatula]	_
TRINITY_DN11219_c0_g1	-6.70048	down	LRR receptor-like kinase [Medicago truncatula]	_
TRINITY_DN12105_c0_g1	8.91467	up	LRR receptor-like kinase [Medicago truncatula]	IRAK4
TRINITY_DN4848_c0_g1	10.1983	up	LRR receptor-like kinase [Medicago truncatula]	IRAK4
TRINITY_DN6855_c0_g1	-4.95206	down	phosphatidylinositol 3- and 4-kinase [Medicago truncatula]	SMG1
TRINITY_DN40325_c0_g2	-8.56569	down	PREDICTED: probable serine/threonine-protein kinase At4g35230 isoform X1 [Glycine max]	BSK
TRINITY_DN349_c0_g1	-5.49068	down	receptor-like kinase [Medicago truncatula]	IRAK4
TRINITY_DN34184_c0_g1	-5.87158	down	receptor-like kinase plant [Medicago truncatula]	_
TRINITY_DN12104_c0_g1	4.97074	up	Serine/Threonine kinase domain protein [Medicago truncatula]	FU
TRINITY_DN4785_c0_g1	-7.07932	down	Serine/Threonine-kinase GCN2-like protein, putative [Medicago truncatula]	EIF2AK4
TRINITY_DN2486_c1_g1	-5.87314	down	thiaminepyrophosphokinase [Medicago truncatula]	thiN, TPK1, THI80
TRINITY_DN11413_c0_g1	6.37069	up	WNK kinase [Medicago truncatula]	WNK, PRKWNK
MG-NG
DEGs-ID	log2FC(MG/NG)	regulate	Gene description	KEGG gene name
TRINITY_DN2244_c1_g1	-6.28616	down	alpha-glucan water dikinase [Medicago truncatula]	R1
TRINITY_DN1756_c0_g2	-2.89063	down	CBL-interacting kinase [Medicago truncatula]	SNF1
TRINITY_DN114_c0_g1	-4.98045	down	cysteine-rich RLK (receptor-like kinase) protein [Medicago truncatula]	_
TRINITY_DN18786_c0_g1	5.3308	up	kinase interacting (KIP1-like) family protein [Medicago truncatula]	_
TRINITY_DN17950_c0_g1	7.08894	up	leucine-rich receptor-like kinase family protein [Medicago truncatula]	_
TRINITY_DN2814_c0_g1	-5.05747	down	leucine-rich receptor-like kinase family protein [Medicago truncatula]	_
TRINITY_DN12105_c0_g1	9.00882	up	LRR receptor-like kinase [Medicago truncatula]	IRAK4
TRINITY_DN25649_c0_g1	3.65773	up	LRR receptor-like kinase [Medicago truncatula]	_
TRINITY_DN29414_c0_g1	3.41915	up	LRR receptor-like kinase [Medicago truncatula]	IRAK4
TRINITY_DN4848_c0_g1	7.24401	up	LRR receptor-like kinase [Medicago truncatula]	IRAK4
TRINITY_DN7689_c0_g1	-5.29841	down	LRR receptor-like kinase [Medicago truncatula]	_
TRINITY_DN8418_c0_g1	5.57848	up	LRR receptor-like kinase [Medicago truncatula]	_
TRINITY_DN8418_c0_g2	5.78739	up	LRR receptor-like kinase [Medicago truncatula]	_
TRINITY_DN146064_c0_g1	6.05992	up	LRR receptor-like kinase family protein [Medicago truncatula]	_
TRINITY_DN213421_c0_g1	4.29965	up	LRR receptor-like kinase family protein [Medicago truncatula]	_
TRINITY_DN240385_c0_g1	4.84022	up	LysM type receptor kinase [Medicago truncatula]	IRAK4
TRINITY_DN11166_c0_g2	4.30481	up	membrane-associated kinase regulator-like protein, putative [Medicago truncatula]	_
TRINITY_DN1217_c0_g1	-6.41372	down	NAD/NADH kinase family protein [Medicago truncatula]	ppnK, NADK
TRINITY_DN1088_c0_g2	4.96461	up	phosphatidylinositol 3- and 4-kinase [Medicago truncatula]	_
TRINITY_DN4414_c0_g1	9.009	up	PREDICTED: phosphoglycerate kinase, cytosolic [Cicer arietinum]	PGK, pgk
TRINITY_DN40325_c0_g2	-5.25652	down	PREDICTED: probable serine/threonine-protein kinase At4g35230 isoform X1 [Glycine max]	BSK
TRINITY_DN17903_c0_g1	6.34914	up	proline extensin-like receptor kinase, putative [Medicago truncatula]	IRAK4
TRINITY_DN706_c0_g1	3.07945	up	receptor-like kinase [Medicago truncatula]	IRAK4
TRINITY_DN7285_c0_g2	3.25628	up	receptor-like kinase [Medicago truncatula]	_
TRINITY_DN7378_c0_g1	3.79473	up	receptor-like kinase plant [Medicago truncatula]	IRAK4
TRINITY_DN171_c1_g1	-5.77391	down	receptor-like Serine/Threonine-kinase ALE2-like protein [Medicago truncatula]	IRAK4
TRINITY_DN12104_c0_g1	4.82991	up	Serine/Threonine kinase domain protein [Medicago truncatula]	FU
TRINITY_DN20574_c0_g1	2.94995	up	Serine/Threonine kinase family protein [Medicago truncatula]	_
TRINITY_DN3328_c1_g1	-4.76931	down	Serine/Threonine kinase family protein [Medicago truncatula]	IRAK4
TRINITY_DN4159_c0_g1	6.44956	up	Serine/Threonine kinase family protein [Medicago truncatula]	IRAK4
TRINITY_DN47898_c1_g1	-4.95186	down	S-locus lectin kinase family protein [Medicago truncatula]	_
TRINITY_DN5465_c2_g1	5.43915	up	somatic embryogenesis receptor kinase-like protein [Medicago truncatula]	_
TRINITY_DN795_c1_g2	-7.85237	down	somatic embryogenesis receptor-like kinase [Medicago truncatula]	_
TRINITY_DN20524_c0_g1	-5.91167	down	tyrosine kinase family protein [Medicago truncatula]	IRAK4
TRINITY_DN4214_c0_g1	-8.69162	down	tyrosine kinase family protein [Medicago truncatula]	IRAK4
TRINITY_DN156951_c1_g1	5.46771	up	wall-associated receptor kinase galacturonan-binding protein [Medicago truncatula]	_
TRINITY_DN43215_c0_g2	6.04912	up	wall-associated receptor kinase galacturonan-binding protein [Medicago truncatula]	_
HG-NG
DEGs-ID	log2FC(HG/NG)	regulate	Gene description	KEGG gene name
TRINITY_DN2244_c1_g1	-6.28616	down	alpha-glucan water dikinase [Medicago truncatula]	R1
TRINITY_DN3970_c0_g1	4.93028	up	calcium-dependent kinase family protein [Medicago truncatula]	ULK2, ATG1
TRINITY_DN648_c0_g1	5.10456	up	calmodulin-binding receptor-like cytoplasmic kinase [Medicago truncatula]	_
TRINITY_DN489_c0_g1	10.0327	up	calmodulin-domain kinase CDPK protein [Medicago truncatula]	CPK
TRINITY_DN114_c0_g1	-7.61564	down	cysteine-rich RLK (receptor-like kinase) protein [Medicago truncatula]	_
TRINITY_DN11503_c0_g1	8.59945	up	endoribonuclease/kinase IRE1-like protein [Medicago truncatula]	ERN1
TRINITY_DN1088_c2_g1	7.81418	up	lectin kinase family protein [Medicago truncatula]	IRAK4
TRINITY_DN11219_c0_g1	-6.70048	down	LRR receptor-like kinase [Medicago truncatula]	_
TRINITY_DN12105_c0_g1	8.51449	up	LRR receptor-like kinase [Medicago truncatula]	IRAK4
TRINITY_DN4848_c0_g1	8.33212	up	LRR receptor-like kinase [Medicago truncatula]	IRAK4
TRINITY_DN117766_c0_g1	10.6634	up	LRR receptor-like kinase family protein [Medicago truncatula]	_
TRINITY_DN1931_c0_g3	-10.1128	down	LRR receptor-like kinase family protein [Medicago truncatula]	_
TRINITY_DN4129_c0_g1	9.55258	up	LRR receptor-like kinase family protein [Medicago truncatula]	_
TRINITY_DN7812_c0_g2	8.85981	up	LRR receptor-like kinase family protein [Medicago truncatula]	_
TRINITY_DN3731_c0_g1	8.55716	up	LRR receptor-like kinase plant-like protein, putative [Medicago truncatula]	IRAK4
TRINITY_DN14485_c0_g1	6.33924	up	L-type lectin-domain receptor kinase IX.1 [Medicago truncatula]	IRAK4
TRINITY_DN11370_c0_g1	10.7419	up	LysM-domain receptor-like kinase [Medicago truncatula]	IRAK4
TRINITY_DN3494_c0_g1	7.8863	up	MAP kinase kinase kinase [Medicago truncatula]	MAP3K3, MEKK3
TRINITY_DN1217_c0_g1	-6.34688	down	NAD/NADH kinase family protein [Medicago truncatula]	ppnK, NADK
TRINITY_DN6784_c0_g1	-9.22534	down	p21-activated kinase-interacting-like protein [Medicago truncatula]	MAK11, PAK1IP1
TRINITY_DN21228_c0_g1	-4.60583	down	phosphoribulokinase [Medicago truncatula]	PRK, prkB
TRINITY_DN6239_c0_g1	-7.16235	down	PREDICTED: probable LRR receptor-like serine/threonine-protein kinase At2g24230 [Cicer arietinum]	_
TRINITY_DN13796_c0_g1	8.77175	up	PREDICTED: serine/threonine-protein kinase SRK2I-like [Lupinus angustifolius]	SNRK2
TRINITY_DN17903_c0_g1	4.76421	up	proline extensin-like receptor kinase, putative [Medicago truncatula]	IRAK4
TRINITY_DN10521_c0_g1	8.10063	up	receptor-like kinase [Medicago truncatula]	IRAK4
TRINITY_DN3123_c0_g1	-9.49642	down	receptor-like kinase [Medicago truncatula]	IRAK4
TRINITY_DN171_c1_g1	-5.77391	down	receptor-like Serine/Threonine-kinase ALE2-like protein [Medicago truncatula]	IRAK4
TRINITY_DN1054_c1_g1	7.06632	up	Serine/Threonine kinase family protein [Medicago truncatula]	E2.7.11.-
TRINITY_DN597_c1_g1	3.97104	up	Serine/Threonine kinase family protein [Medicago truncatula]	OXSR1, STK39
TRINITY_DN8481_c0_g1	-4.99711	down	Serine/Threonine-kinase ATR-like protein [Medicago truncatula]	ATR
TRINITY_DN4785_c0_g1	-4.80833	down	Serine/Threonine-kinase GCN2-like protein, putative [Medicago truncatula]	EIF2AK4
TRINITY_DN10394_c0_g1	-8.25952	down	S-receptor kinase-like protein [Medicago truncatula]	IRAK4
TRINITY_DN473_c0_g1	6.79953	up	stress-induced receptor-like kinase [Medicago truncatula]	IRAK4
TRINITY_DN20524_c0_g1	-5.91167	down	tyrosine kinase family protein [Medicago truncatula]	IRAK4
TRINITY_DN4214_c0_g1	-8.69275	down	tyrosine kinase family protein [Medicago truncatula]	IRAK4
TRINITY_DN7993_c0_g2	-5.48843	down	wall-associated receptor kinase carboxy-terminal protein [Medicago truncatula]	IRAK4
TRINITY_DN2289_c0_g2	7.3163	up	wall-associated receptor kinase galacturonan-binding protein [Medicago truncatula]	IRAK4
