# Supplementary material for: Transcriptome Responses in Medicago sativa (Alfalfa) Associated with Regrowth Process in Different Grazing Intensities
Source: Plants (Basel). 2024 Sep 30;13(19):2738. doi: 10.3390/plants13192738 (PMC11479129; doi:10.3390/plants13192738)
Supplement: Supplementary file 1 [file plants-13-02738-s001.zip › TableS3 Differential expression of transcription factors under different grazing intensities.xlsx]

## Sheet: TableS3-Transcription factors
LG-NG
DEGs-ID	log2FC(LG/NG)	regulate	Gene description
TRINITY_DN2394_c0_g1	-3.15446	down	AP2/ERF and B3 domain transcription factor [Medicago truncatula]
TRINITY_DN1_c0_g1	-5.82075	down	AP2-like ethylene-responsive transcription factor [Medicago truncatula]
TRINITY_DN5072_c0_g1	8.28196	up	heat shock transcription factor A4A [Medicago truncatula]
TRINITY_DN8922_c0_g1	2.83364	up	MYB family transcription factor [Medicago truncatula]
TRINITY_DN1396_c0_g2	3.76506	up	myb transcription factor [Medicago truncatula]
TRINITY_DN12384_c0_g1	-6.24243	down	NAC transcription factor-like protein [Medicago truncatula]
TRINITY_DN2094_c0_g1	11.2816	up	nuclear transcription factor Y protein [Medicago truncatula]
TRINITY_DN9498_c2_g1	-10.0672	down	transcription initiation factor TFIID subunit A, putative [Medicago truncatula]
MG-NG
DEGs-ID	log2FC(MG/NG)	regulate	Gene description
TRINITY_DN19181_c0_g1	4.76197	up	AP2 domain class transcription factor [Medicago truncatula]
TRINITY_DN212917_c0_g1	4.01416	up	AP2 domain transcription factor [Medicago truncatula]
TRINITY_DN3860_c2_g1	6.04532	up	AP2 domain transcription factor [Medicago truncatula]
TRINITY_DN2394_c0_g1	-3.02202	down	AP2/ERF and B3 domain transcription factor [Medicago truncatula]
TRINITY_DN1_c0_g1	-6.22818	down	AP2-like ethylene-responsive transcription factor [Medicago truncatula]
TRINITY_DN13656_c0_g3	4.16044	up	AP2-like ethylene-responsive transcription factor [Medicago truncatula]
TRINITY_DN13656_c0_g4	6.92296	up	AP2-like ethylene-responsive transcription factor [Medicago truncatula]
TRINITY_DN14614_c0_g2	5.83298	up	AP2-like ethylene-responsive transcription factor [Medicago truncatula]
TRINITY_DN238660_c0_g1	6.51731	up	AP2-like ethylene-responsive transcription factor [Medicago truncatula]
TRINITY_DN2709_c2_g1	8.56143	up	class I KNOX homeobox transcription factor [Medicago truncatula]
TRINITY_DN24535_c0_g1	7.02855	up	GATA type zinc finger transcription factor family protein [Medicago truncatula]
TRINITY_DN8347_c0_g1	3.74708	up	GATA type zinc finger transcription factor family protein [Medicago truncatula]
TRINITY_DN70793_c0_g1	-5.01197	down	global transcription factor group protein [Medicago truncatula]
TRINITY_DN2307_c0_g2	-8.1976	down	GRAS family transcription factor [Medicago truncatula]
TRINITY_DN25713_c0_g1	5.20565	up	GRAS family transcription factor [Medicago truncatula]
TRINITY_DN6072_c0_g1	5.19577	up	heat shock transcription factor A3 [Medicago truncatula]
TRINITY_DN5072_c0_g1	8.70058	up	heat shock transcription factor A4A [Medicago truncatula]
TRINITY_DN8829_c0_g1	4.41126	up	LuxR family transcriptional regulator, putative [Medicago truncatula]
TRINITY_DN583_c0_g1	8.26682	up	mediator of RNA polymerase II transcription subunit 30, putative [Medicago truncatula]
TRINITY_DN38716_c0_g1	7.97546	up	myb transcription factor [Medicago truncatula]
TRINITY_DN21060_c0_g1	-5.57499	down	MYB-like transcription factor family protein [Medicago truncatula]
TRINITY_DN11206_c0_g2	-6.60623	down	NAC transcription factor [Medicago sativa]
TRINITY_DN12904_c0_g1	5.753	up	NAC transcription factor-like protein [Medicago truncatula]
TRINITY_DN145756_c0_g1	4.10778	up	NAC transcription factor-like protein [Medicago truncatula]
TRINITY_DN23185_c1_g2	5.88382	up	NAC transcription factor-like protein [Medicago truncatula]
TRINITY_DN7105_c0_g1	5.85213	up	NAC transcription factor-like protein [Medicago truncatula]
TRINITY_DN9309_c0_g1	3.3442	up	NAC transcription factor-like protein [Medicago truncatula]
TRINITY_DN2094_c0_g1	11.0758	up	nuclear transcription factor Y protein [Medicago truncatula]
TRINITY_DN9043_c0_g1	4.27021	up	plant-specific transcription factor YABBY family protein [Medicago truncatula]
TRINITY_DN24535_c0_g2	7.14604	up	PREDICTED: GATA transcription factor 18 [Cicer arietinum]
TRINITY_DN4626_c0_g1	6.47542	up	PREDICTED: GATA transcription factor 28 [Cicer arietinum]
TRINITY_DN34133_c0_g1	6.54758	up	R2R3-myb transcription factor [Medicago truncatula]
TRINITY_DN2067_c4_g1	-5.02734	down	TCP family transcription factor [Medicago truncatula]
TRINITY_DN253339_c0_g1	6.45529	up	TCP family transcription factor [Medicago truncatula]
TRINITY_DN39306_c0_g2	3.52306	up	transcription factor [Medicago truncatula]
TRINITY_DN57933_c0_g1	6.46496	up	transcription factor [Medicago truncatula]
TRINITY_DN56503_c0_g1	6.91005	up	transcription factor LFY [Lotus japonicus]
TRINITY_DN41186_c0_g2	-7.8489	down	transcription initiation factor [Trifolium repens]
TRINITY_DN9498_c2_g1	-10.0649	down	transcription initiation factor TFIID subunit A, putative [Medicago truncatula]
TRINITY_DN11607_c0_g4	5.36808	up	transcription repressor MYB5 [Medicago truncatula]
TRINITY_DN205152_c0_g1	3.50887	up	transcriptional activator [Medicago truncatula]
TRINITY_DN11279_c0_g1	4.65449	up	WRKY family transcription factor [Medicago truncatula]
TRINITY_DN1136_c0_g1	-6.37145	down	WRKY transcription factor [Medicago truncatula]
HG-NG
DEGs-ID	log2FC(HG/NG)	regulate	Gene description
TRINITY_DN3860_c2_g1	5.23953	up	AP2 domain transcription factor [Medicago truncatula]
TRINITY_DN2394_c0_g1	-2.73812	down	AP2/ERF and B3 domain transcription factor [Medicago truncatula]
TRINITY_DN1_c0_g1	-7.18659	down	AP2-like ethylene-responsive transcription factor [Medicago truncatula]
TRINITY_DN4930_c0_g1	4.9841	up	ethylene insensitive transcription factor [Medicago truncatula]
TRINITY_DN1290_c0_g1	-11.5034	down	GRAS family transcription factor [Medicago truncatula]
TRINITY_DN2307_c0_g2	-8.2337	down	GRAS family transcription factor [Medicago truncatula]
TRINITY_DN5072_c0_g1	9.28331	up	heat shock transcription factor A4A [Medicago truncatula]
TRINITY_DN16262_c0_g2	4.67654	up	myb transcription factor [Medicago truncatula]
TRINITY_DN21060_c0_g1	-5.57499	down	MYB-like transcription factor family protein [Medicago truncatula]
TRINITY_DN2889_c0_g1	-10.4521	down	myb-like transcription factor family protein [Medicago truncatula]
TRINITY_DN7105_c0_g1	4.55017	up	NAC transcription factor-like protein [Medicago truncatula]
TRINITY_DN3121_c0_g1	-6.24573	down	transcription factor bHLH122-like protein [Medicago truncatula]
TRINITY_DN41186_c0_g2	-7.8489	down	transcription initiation factor [Trifolium repens]
TRINITY_DN9498_c2_g1	-10.0672	down	transcription initiation factor TFIID subunit A, putative [Medicago truncatula]
TRINITY_DN14773_c0_g1	-7.13711	down	WRKY family transcription factor [Medicago truncatula]
